# Supplementary material for: Effect of harvest timing and plant parts on the nutritional and chemical profile of five potential fodder plants found in eastern coast of United Arab Emirates
Source: Sci Rep. 2024 May 18;14:11371. doi: 10.1038/s41598-024-62258-x (PMC11102444; doi:10.1038/s41598-024-62258-x)
Supplement: Supplementary file 1 — Supplementary Information. [file 41598_2024_62258_MOESM1_ESM.xlsx]

## Sheet: Organs Effects
Month	Plants_Names	Plants_Parts	Mg	P	Ca	K	Na	Mn	Zn	Crude_Protein	Dry _Matte	Total_Ash_Content	Total_Digestible_Nutrients	Fat	Lead	Cadmium
March	E. hispanica	Leaves	124.85	21.2	502.41	589.92	121.3	0.6	0.54	23	75.5	3.71	41	<0.5
March	E. hispanica	Leaves	126.84	22.21	500.44	589.94	122.33	0.55	0.56	24	75.51	3.73	41.01	<0.5
March	E. hispanica	Leaves	128.83	20.22	501.43	589.91	123.3	0.57	0.57	23	75.52	3.72	41.02	<0.5
March	E. hispanica	Stem alone	84	15	430.31	423.63	59.2	0.39	0.14	10.09	47.8	2.7	38.64	<0.5
March	E. hispanica	Stem alone	82	15.71	432.3	425.68	59.19	0.38	0.15	10.1	47.81	2.9	38.66	<0.5
March	E. hispanica	Stem alone	83	15.7	431.29	424.64	59.18	0.39	0.11	10.11	47.83	2.8	38.65	<0.5
March	H. tuberculatum	Leaves	65.7	32.85	727.54	691.65	83.19	1.72	3.48	6	39.65	3.68	37.9	<0.5
March	H. tuberculatum	Leaves	68.9	34.88	726.57	693.66	82.2	1.73	3.49	7	39.67	3.69	37.8	<0.5
March	H. tuberculatum	Leaves	67.6	33.84	728.59	692.69	81.2	1.71	3.47	8	39.68	3.68	37.7	<0.5
March	H. tuberculatum	Stem alone	54.3	22.57	360.59	597.54	33.32	0.42	0.92	2.35	27	2.04	25.11	<0.5
March	H. tuberculatum	Stem alone	56.31	21.54	358.57	596.56	34.35	0.43	0.91	2.34	27.12	2.06	25.14	<0.5
March	H. tuberculatum	Stem alone	55.32	22.57	357.56	595.57	33.33	0.44	0.93	2.33	27.11	2.03	25.13	<0.5
March	C. virgatus	Leaves	85	34.32	1024.71	520.09	362.8	3.72	0.65	15	92.25	4.8	87.59	<0.5
March	C. virgatus	Leaves	86	35.31	1026.73	522.08	363.81	3.71	0.67	15	92.27	4.79	87.58	<0.5
March	C. virgatus	Leaves	87	33.34	1027.74	523.06	361.82	3.73	0.68	14	92.28	4.81	87.57	<0.5
March	C. virgatus	Stem alone	30.6	7.98	434.21	442.39	92.21	1.21	0.15	4	54.53	2.89	32.28	<0.5
March	C. virgatus	Stem alone	31.61	7.96	432.2	444.38	93.23	1.22	0.14	3	54.55	2.88	32.29	<0.5
March	C. virgatus	Stem alone	29.62	7.94	431.22	445.34	91.25	1.23	0.13	4	54.56	2.87	32.26	<0.5
March	T. stocksianum	Leaves	88	35	697.15	556	54.9	0.99	0.49	7.89	33.99	2.99	31.6	<0.5
March	T. stocksianum	Leaves	89	34	695.19	553	54.91	0.97	0.48	7.88	33.97	2.97	31.61	<0.5
March	T. stocksianum	Leaves	88	35	692.18	554	54.93	0.95	0.48	7.85	33.94	2.98	31.62	<0.5
March	T. stocksianum	Stem alone	82.89	26	493.71	353.6	48.95	0.65	0.46	3.79	31.9	2.48	28.97	<0.5
March	T. stocksianum	Stem alone	82.88	28	493.74	353.61	48.93	0.63	0.47	3.78	31.91	2.44	28.98	<0.5
March	T. stocksianum	Stem alone	82.86	27	493.75	353.65	48.96	0.62	0.46	3.76	31.95	2.42	28.96	<0.5

## Sheet: Season Effects
Time_Month	Plants_Names	Plants_Parts	Mg	P	Ca	K	Mn	Zn	Na	Crude_Fat	Total_Ash	Crude_Prot	Crude_Fibre	Tannin	Dry _Matter	Total_Digestible_Nutrients	Total_Sugar	Lead	Cadmium
January	E. Hispanica	Composite	153.72	67.85	349.97	455.99	0.99	0.54	6.58	<0.1	2.52	3.2	2.7	2.45	13.05	11.53	0.987
January	E. Hispanica	Composite	155.73	69.81	351.98	457.99	0.97	0.55	7.57	<0.1	2.58	3.25	2.5	2.51	15.05	12.53	0.957
January	E. Hispanica	Composite	158.71	70.5	353.98	460	0.96	0.57	8.55	<0.1	2.59	3.27	2.9	2.5	17.05	13.53	0.997
January	H. tuberculatum	Composite	69.9	43.03	385.5	635.64	1.1	0.34	3	<0.1	2.3	4.39	5.8	3.07	31.7	33.92	0.822
January	H. tuberculatum	Composite	71.92	45.03	389.5	638.64	1.09	0.32	7	<0.1	2.28	4.44	5.83	3.11	30.97	32.92	0.842
January	H. tuberculatum	Composite	72.94	47.01	387.5	639.66	1.07	0.3	5	<0.1	2.24	4.49	5.85	3.12	29.97	31.9	0.862
January	C. brachycarpa	Composite	153.38	73.24	690.51	519.2	5.1	0.49	8	<0.1	3.5	4.85	2.28	3.39	15.78	12.34	0.36
January	C. brachycarpa	Composite	156.38	75.24	689.51	519.26	5.15	0.47	8.1	<0.1	3.52	4.81	2.29	3.41	17.78	13.34	0.32
January	C. brachycarpa	Composite	159.38	77.24	691.51	519.21	5.13	0.46	8.1	<0.1	3.56	4.8	2.29	3.4	19.78	17.34	0.31
January	T. stocksianum	Composite	133.33	55.59	700.5	600.8	2.45	0.74	13.02	<0.1	3.01	4.81	11.14	3.21	39.2	33.53	1.29
January	T. stocksianum	Composite	135.33	57.59	703.5	601.8	2.42	0.76	16.02	<0.1	3.03	4.84	11.1	3.25	39.19	34.53	1.287
January	T. stocksianum	Composite	137.33	59.59	705.5	601.6	2.41	0.79	18.02	<0.1	3.05	4.86	11.13	3.28	39.17	38.53	1.28
March	E. Hispanica	Composite	149.72	41.55	822.96	511.38	0.82	0.8	50.63	<0.5	3	5.73	6	3.82	34.6	39.2
March	E. Hispanica	Composite	151.72	43.55	824.96	513.38	0.85	0.82	50.64	<0.5	2.7	5.75	7	3.84	34.62	39.3
March	E. Hispanica	Composite	152.72	44.55	826.96	515.38	0.87	0.83	50.65	<0.5	2.9	5.79	9	3.86	34.64	39.4
March	H. tuberculatum	Composite	46.19	33.19	632.5	762.37	0.6	1.51	35.19	<0.5	3.56	4.85	7.8	3.4	33.1	34.69
March	H. tuberculatum	Composite	48.19	34.19	635.5	764.37	0.61	1.53	36.19	<0.5	3.58	4.88	7.82	3.41	35.1	35.69
March	H. tuberculatum	Composite	50.19	39.19	638.5	766.37	0.61	1.52	37.19	<0.5	3.59	4.89	7.81	3.4	37.1	36.69
March	C. brachycarpa	Composite	92.28	48	782.05	782.11	1.49	1.41	59.97	<0.5	6.14	5.02	7.22	4.58	24.97	17.88
March	C. brachycarpa	Composite	88.28	50	784.05	781.11	1.49	1.41	59.98	<0.5	6.16	5.04	7.22	4.58	25.97	19.88
March	C. brachycarpa	Composite	90.28	52	786.05	783.11	1.49	1.41	59.99	<0.5	6.18	5.06	7.22	4.58	27.97	20
March	T. stocksianum	Composite	132.05	43.38	342.83	811.74	0.85	0.8	86.61	<0.5	3.86	11.9	14.89	5.11	45.83	48.35
March	T. stocksianum	Composite	134.05	43.38	346.83	811.76	0.85	0.8	86.61	<0.5	3.88	11.9	14.89	5.11	45.86	48.35
March	T. stocksianum	Composite	136.05	43.38	347.83	811.78	0.85	0.8	86.61	<0.5	3.89	11.9	14.89	5.11	45.89	48.35
